# Supplementary material for: Evaluation of the Population Genetic Structure of Anadara tuberculosa (Mollusca, Bivalvia) in the Panamanian Pacific
Source: Ecol Evol. 2026 Apr 22;16(4):e73396. doi: 10.1002/ece3.73396 (PMC13102497; doi:10.1002/ece3.73396)
Supplement: Supplementary file 1 — Supporting Information: ece373396‐sup‐0001‐SupplementaryMaterial.xlsx. [file ECE3-16-e73396-s001.xlsx]

## Sheet: AccNumb A tuberculosa
No.	Strain name	GenBank.Accession.No.	Location	Collection.Date	Source
1	PAN1CO	PV450202	Panama: Coiba	2023	GenBank
2	PAN2CO	PV450203	Panama: Coiba	2023	GenBank
3	PAN3CO	PV450204	Panama: Coiba	2023	GenBank
4	PAN4CO	PV450205	Panama: Coiba	2023	GenBank
5	PAN5CO	PV450206	Panama: Coiba	2023	GenBank
6	PAN6CO	PV450207	Panama: Coiba	2023	GenBank
7	PAN7CO	PV450208	Panama: Coiba	2023	GenBank
8	PAN8CO	PV450209	Panama: Coiba	2023	GenBank
9	PAN9CO	PV450210	Panama: Coiba	2023	GenBank
10	PAN10CO	PV450211	Panama: Coiba	2023	GenBank
11	PAN11CO	PV450212	Panama: Coiba	2023	GenBank
12	PAN12CO	PV450213	Panama: Coiba	2023	GenBank
13	PAN13CO	PV450214	Panama: Coiba	2023	GenBank
14	PAN14CO	PV450215	Panama: Coiba	2023	GenBank
15	PAN15CO	PV450216	Panama: Coiba	2023	GenBank
16	PAN16CO	PV450217	Panama: Coiba	2023	GenBank
17	PAN17CO	PV450218	Panama: Coiba	2023	GenBank
18	PAN18CO	PV450219	Panama: Coiba	2023	GenBank
19	PAN19CO	PV450220	Panama: Coiba	2023	GenBank
20	PAN20CO	PV450221	Panama: Coiba	2023	GenBank
21	PAN21CO	PV450222	Panama: Coiba	2023	GenBank
22	PAN22CO	PV450223	Panama: Coiba	2023	GenBank
23	PAN23CO	PV450224	Panama: Coiba	2023	GenBank
24	PAN24CO	PV450225	Panama: Coiba	2023	GenBank
25	PAN25CO	PV450226	Panama: Coiba	2023	GenBank
26	PAN26CO	PV450227	Panama: Coiba	2023	GenBank
27	PAN27CO	PV450228	Panama: Coiba	2023	GenBank
28	PAN28CO	PV450229	Panama: Coiba	2023	GenBank
29	PAN29CO	PV450230	Panama: Coiba	2023	GenBank
30	PAN30CO	PV450231	Panama: Coiba	2023	GenBank
31	PAN31CO	PV450232	Panama: Coiba	2023	GenBank
32	PAN32CO	PV450233	Panama: Coiba	2023	GenBank
33	PAN33CO	PV450234	Panama: Coiba	2023	GenBank
34	PAN34CO	PV450235	Panama: Coiba	2023	GenBank
35	PAN35CO	PV450236	Panama: Coiba	2023	GenBank
36	PAN36CO	PV450237	Panama: Coiba	2023	GenBank
37	PAN41MO	PV450238	Panama: Montijo	2023	GenBank
38	PAN42MO	PV450239	Panama: Montijo	2023	GenBank
39	PAN43MO	PV450240	Panama: Montijo	2023	GenBank
40	PAN44MO	PV450241	Panama: Montijo	2023	GenBank
41	PAN45MO	PV450242	Panama: Montijo	2023	GenBank
42	PAN46MO	PV450243	Panama: Montijo	2023	GenBank
43	PAN47MO	PV450244	Panama: Montijo	2023	GenBank
44	PAN48MO	PV450245	Panama: Montijo	2023	GenBank
45	PAN49MO	PV450246	Panama: Montijo	2023	GenBank
46	PAN50MO	PV450247	Panama: Montijo	2023	GenBank
47	PAN51MO	PV450248	Panama: Montijo	2023	GenBank
48	PAN52MO	PV450249	Panama: Montijo	2023	GenBank
49	PAN53MO	PV450250	Panama: Montijo	2023	GenBank
50	PAN54MO	PV450251	Panama: Montijo	2023	GenBank
51	PAN55MO	PV450252	Panama: Montijo	2023	GenBank
52	PAN56MO	PV450253	Panama: Montijo	2023	GenBank
53	PAN57MO	PV450254	Panama: Montijo	2023	GenBank
54	PAN58MO	PV450255	Panama: Montijo	2023	GenBank
55	PAN59MO	PV450256	Panama: Montijo	2023	GenBank
56	PAN60MO	PV450257	Panama: Montijo	2023	GenBank
57	PAN61MO	PV450258	Panama: Montijo	2023	GenBank
58	PAN62MO	PV450259	Panama: Montijo	2023	GenBank
59	PAN63MO	PV450260	Panama: Montijo	2023	GenBank
60	PAN64MO	PV450261	Panama: Montijo	2023	GenBank
61	PAN65MO	PV450262	Panama: Montijo	2023	GenBank
62	PAN66MO	PV450263	Panama: Montijo	2023	GenBank
63	PAN67MO	PV450264	Panama: Montijo	2023	GenBank
64	PAN68MO	PV450265	Panama: Montijo	2023	GenBank
65	PAN69MO	PV450266	Panama: Montijo	2023	GenBank
66	PAN70MO	PV450267	Panama: Montijo	2023	GenBank
67	PAN71MO	PV450268	Panama: Montijo	2023	GenBank
68	PAN72MO	PV450269	Panama: Montijo	2023	GenBank
69	PAN73MO	PV450270	Panama: Montijo	2023	GenBank
70	PAN74MO	PV450271	Panama: Montijo	2023	GenBank
71	PAN75MO	PV450272	Panama: Montijo	2023	GenBank
72	PAN76MO	PV450273	Panama: Montijo	2023	GenBank
73	PAN81CH	PV450274	Panama: Chame	2023	GenBank
74	PAN82CH	PV450275	Panama: Chame	2023	GenBank
75	PAN83CH	PV450276	Panama: Chame	2023	GenBank
76	PAN84CH	PV450277	Panama: Chame	2023	GenBank
77	PAN85CH	PV450278	Panama: Chame	2023	GenBank
78	PAN86CH	PV450279	Panama: Chame	2023	GenBank
79	PAN87CH	PV450280	Panama: Chame	2023	GenBank
80	PAN88CH	PV450281	Panama: Chame	2023	GenBank
81	PAN89CH	PV450282	Panama: Chame	2023	GenBank
82	PAN90CH	PV450283	Panama: Chame	2023	GenBank
83	PAN91CH	PV450284	Panama: Chame	2023	GenBank
84	PAN92CH	PV450285	Panama: Chame	2023	GenBank
85	PAN93CH	PV450286	Panama: Chame	2024	GenBank
86	PAN94CH	PV450287	Panama: Chame	2024	GenBank
87	PAN95CH	PV450288	Panama: Chame	2024	GenBank
88	PAN96CH	PV450289	Panama: Chame	2024	GenBank
89	PAN97CH	PV450290	Panama: Chame	2024	GenBank
90	PAN98CH	PV450291	Panama: Chame	2024	GenBank
91	PAN99CH	PV450292	Panama: Chame	2024	GenBank
92	PAN100CH	PV450293	Panama: Chame	2024	GenBank
93	PAN101CH	PV450294	Panama: Chame	2024	GenBank
94	PAN102CH	PV450295	Panama: Chame	2024	GenBank
95	PAN103CH	PV450296	Panama: Chame	2024	GenBank
96	PAN104CH	PV450297	Panama: Chame	2024	GenBank
97	PAN105CH	PV450298	Panama: Chame	2024	GenBank
98	PAN106CH	PV450299	Panama: Chame	2024	GenBank
99	PAN107CH	PV450300	Panama: Chame	2024	GenBank
100	PAN108CH	PV450301	Panama: Chame	2024	GenBank
101	PAN109CH	PV450302	Panama: Chame	2024	GenBank
102	PAN110CH	PV450303	Panama: Chame	2024	GenBank
103	PAN111CH	PV450304	Panama: Chame	2024	GenBank
104	PAN112CH	PV450305	Panama: Chame	2024	GenBank
105	PAN113CH	PV450306	Panama: Chame	2024	GenBank
106	PAN114CH	PV450307	Panama: Chame	2024	GenBank
107	PAN115CH	PV450308	Panama: Chame	2024	GenBank
108	PAN116CH	PV450309	Panama: Chame	2023	GenBank
109	PAN121DA	PV450310	Panama: David	2023	GenBank
110	PAN122DA	PV450311	Panama: David	2024	GenBank
111	PAN123DA	PV450312	Panama: David	2024	GenBank
112	PAN124DA	PV450313	Panama: David	2024	GenBank
113	PAN125DA	PV450314	Panama: David	2024	GenBank
114	PAN126DA	PV450315	Panama: David	2024	GenBank
115	PAN127DA	PV450316	Panama: David	2024	GenBank
116	PAN128DA	PV450317	Panama: David	2024	GenBank
117	PAN129DA	PV450318	Panama: David	2024	GenBank
118	PAN130DA	PV450319	Panama: David	2024	GenBank
119	PAN131DA	PV450320	Panama: David	2024	GenBank
120	PAN132DA	PV450321	Panama: David	2024	GenBank
121	PAN133DA	PV450322	Panama: David	2024	GenBank
122	PAN134DA	PV450323	Panama: David	2024	GenBank
123	PAN135DA	PV450324	Panama: David	2024	GenBank
124	PAN136DA	PV450325	Panama: David	2024	GenBank
125	PAN137DA	PV450326	Panama: David	2024	GenBank
126	PAN138DA	PV450327	Panama: David	2024	GenBank
127	PAN139DA	PV450328	Panama: David	2024	GenBank
128	PAN140DA	PV450329	Panama: David	2024	GenBank
129	PAN141DA	PV450330	Panama: David	2024	GenBank
130	PAN142DA	PV450331	Panama: David	2024	GenBank
131	PAN143DA	PV450332	Panama: David	2024	GenBank
132	PAN144DA	PV450333	Panama: David	2024	GenBank
133	PAN145DA	PV450334	Panama: David	2024	GenBank
134	PAN146DA	PV450335	Panama: David	2024	GenBank
135	PAN147DA	PV450336	Panama: David	2024	GenBank
136	PAN148DA	PV450337	Panama: David	2024	GenBank
137	PAN149DA	PV450338	Panama: David	2024	GenBank
138	PAN150DA	PV450339	Panama: David	2024	GenBank
139	PAN151DA	PV450340	Panama: David	2024	GenBank
140	PAN152DA	PV450341	Panama: David	2024	GenBank
141	PAN153DA	PV450342	Panama: David	2024	GenBank
142	PAN154DA	PV450343	Panama: David	2024	GenBank
143	PAN155DA	PV450344	Panama: David	2024	GenBank
144	PAN156DA	PV450345	Panama: David	2024	GenBank
145	PAN161IC	PV450346	Panama: Isla Cana	2024	GenBank
146	PAN162IC	PV450347	Panama: Isla Cana	2024	GenBank
147	PAN163IC	PV450348	Panama: Isla Cana	2024	GenBank
148	PAN164IC	PV450349	Panama: Isla Cana	2024	GenBank
149	PAN165IC	PV450350	Panama: Isla Cana	2024	GenBank
150	PAN166IC	PV450351	Panama: Isla Cana	2024	GenBank
151	PAN167IC	PV450352	Panama: Isla Cana	2024	GenBank
152	PAN168IC	PV450353	Panama: Isla Cana	2024	GenBank
153	PAN169IC	PV450354	Panama: Isla Cana	2024	GenBank
154	PAN170IC	PV450355	Panama: Isla Cana	2024	GenBank
155	PAN171IC	PV450356	Panama: Isla Cana	2024	GenBank
156	PAN172IC	PV450357	Panama: Isla Cana	2024	GenBank
157	PAN173IC	PV450358	Panama: Isla Cana	2024	GenBank
158	PAN174IC	PV450359	Panama: Isla Cana	2024	GenBank
159	PAN175IC	PV450360	Panama: Isla Cana	2024	GenBank
160	PAN176IC	PV450361	Panama: Isla Cana	2024	GenBank
161	PAN177IC	PV450362	Panama: Isla Cana	2024	GenBank
162	PAN178IC	PV450363	Panama: Isla Cana	2024	GenBank
163	PAN179IC	PV450364	Panama: Isla Cana	2024	GenBank
164	PAN180IC	PV450365	Panama: Isla Cana	2024	GenBank
165	PAN181IC	PV450366	Panama: Isla Cana	2024	GenBank
166	PAN182IC	PV450367	Panama: Isla Cana	2024	GenBank
167	PAN183IC	PV450368	Panama: Isla Cana	2024	GenBank
168	PAN184IC	PV450369	Panama: Isla Cana	2024	GenBank
169	PAN185IC	PV450370	Panama: Isla Cana	2024	GenBank
170	PAN186IC	PV450371	Panama: Isla Cana	2024	GenBank
171	PAN187IC	PV450372	Panama: Isla Cana	2024	GenBank
172	PAN188IC	PV450373	Panama: Isla Cana	2024	GenBank
173	PAN189IC	PV450374	Panama: Isla Cana	2024	GenBank
174	PAN190IC	PV450375	Panama: Isla Cana	2024	GenBank
175	PAN191IC	PV450376	Panama: Isla Cana	2024	GenBank
176	PAN192IC	PV450377	Panama: Isla Cana	2024	GenBank
177	PAN193IC	PV450378	Panama: Isla Cana	2024	GenBank
178	PAN194IC	PV450379	Panama: Isla Cana	2024	GenBank
179	PAN195IC	PV450380	Panama: Isla Cana	2024	GenBank
180	PAN196IC	PV450381	Panama: Isla Cana	2024	GenBank
